# Supplementary material for: Navigation of a Freely Walking Fruit Fly in Infinite Space Using a Transparent Omnidirectional Locomotion Compensator (TOLC)
Source: Sensors (Basel). 2021 Feb 27;21(5):1651. doi: 10.3390/s21051651 (PMC7956841; doi:10.3390/s21051651)
Supplement: Supplementary file 1 [file sensors-21-01651-s001.zip]

Archive with 6 entries (6 files):
- Movie1.mp4
- __MACOSX/._Movie1.mp4
- Movie2.mp4
- __MACOSX/._Movie2.mp4
- Movie3.mp4
- __MACOSX/._Movie3.mp4
